# Supplementary material for: Antimicrobial Susceptibility Profiles of Staphylococcus aureus Isolates from Domestic Pigeons in Hungary in 2022
Source: Antibiotics (Basel). 2025 May 20;14(5):525. doi: 10.3390/antibiotics14050525 (PMC12108451; doi:10.3390/antibiotics14050525)
Supplement: Supplementary file 1 [file antibiotics-14-00525-s001.zip]

Archive with 1 entries (1 files):
- antibiotics-3645563-supplementary.xlsx
