# Supplementary material for: Antimicrobial Susceptibility Profiles of Staphylococcus aureus Isolates from Domestic Pigeons in Hungary in 2022
Source: Antibiotics (Basel). 2025 May 20;14(5):525. doi: 10.3390/antibiotics14050525 (PMC12108451; doi:10.3390/antibiotics14050525)
Supplement: Supplementary file 1 [file antibiotics-14-00525-s001.zip › antibiotics-3645563-supplementary.xlsx]

## Sheet: Munka1
Ssz.	Faj	Minta	Jelölés	Amoxicillin	Amoxicillin-klavulánsav	Ceftriaxon	Imipenem	Neomicin	Spektinomicin	Doxiciklin	Florfenikol	Tilozin	Tiamulin	Linkomicin	Enrofloxacin	Potenciált szulfonamid	Vankomicin	Település	Régió	Hasznosítás	Korcsoport	Állomány
95.	Staphylococcus aureus	légúti	96/G/2021	4	0.06	8	0.06	64	64	32	64	128	32	2	1	8	1	Solt	Dél-Alföld	húshasznú	fióka	>501
96.	Staphylococcus aureus	légúti	588/G/2021	4	0.25	8	0.5	64	64	8	64	128	4	0.5	32	8	1	Pécs	Dél-Dunántúl	húshasznú	tenyész	101-500
97.	Staphylococcus aureus	légúti	616/G/2021	4	1	8	0.25	64	64	8	8	128	8	128	0.5	8	16	Sükösd	Dél-Alföld	díszgalamb	növendék	51-100
98.	Staphylococcus aureus	légúti	587/G/2021	0.125	0.25	2	0.03	64	64	8	4	128	4	1	16	8	0.5	Pécs	Dél-Dunántúl	húshasznú	tenyész	101-500
99.	Staphylococcus aureus	légúti	356/G/2021	64	1	2	0.06	64	64	32	8	64	4	4	0.125	8	4	Tokaj	Észak-Magyarország	postagalamb	felnőtt	101-500
100.	Staphylococcus aureus	kloáka	52/G/2021	64	0.06	32	0.5	64	64	64	4	64	16	64	32	8	1	Soltvadkert-Állampuszta	Dél-Alföld	posta és dísz	növendék	1-50
101.	Staphylococcus aureus	légúti	206/G/2021	64	0.5	2	0.25	64	64	32	8	128	0.06	128	32	8	4	Albertirsa	Közép-Magyarország	díszgalamb	növendék	101-500
102.	Staphylococcus aureus	légúti	104/G/2021	64	1	32	0.125	64	64	8	8	128	16	64	32	8	1	Solt	Dél-Alföld	húshasznú	felnőtt	>501
103.	Staphylococcus aureus	légúti	406/G/2021	64	2	16	0.25	64	64	64	64	128	16	128	8	8	16	Téglás	Észak-Alföld	díszgalamb	felnőtt	101-500
104.	Staphylococcus aureus	légúti	68/G/2021	1	0.5	4	0.5	64	64	1	2	32	16	64	4	8	0.5	Harta	Dél-Alföld	húshasznú	növendék	>501
105.	Staphylococcus aureus	kloáka	40/G/2021	1	0.5	2	0.5	64	64	1	4	32	0.06	2	16	8	0.5	Soltvadkert-Állampuszta	Dél-Alföld	posta és dísz	felnőtt	1-50
106.	Staphylococcus aureus	légúti	141/G/2021	1	0.5	2	0.25	64	64	1	4	128	2	2	16	8	1	Budapest	Közép-Magyarország	díszgalamb	tenyész	51-100
107.	Staphylococcus aureus	légúti	500/G/2021	1	0.5	32	0.03	64	64	1	4	128	2	2	16	8	0.5	Kecskemét	Dél-Alföld	postagalamb	növendék	51-100
108.	Staphylococcus aureus	légúti	496/G/2021	64	2	32	0.125	64	64	32	32	16	1	128	8	8	1	Kecskemét	Dél-Alföld	postagalamb	növendék	51-100
109.	Staphylococcus aureus	légúti	475/G/2021	2	0.5	32	0.125	64	64	1	32	128	8	128	8	8	2	Hódmezővásárhely	Dél-Alföld	díszgalamb	tenyész	51-100
110.	Staphylococcus aureus	légúti	530/G/2021	4	1	32	0.125	64	64	32	8	8	128	8	32	8	1	Győr	Nyugat-Dunántúl	postagalamb	növendék	51-100
111.	Staphylococcus aureus	légúti	108/G/2021	64	0.06	16	0.06	64	64	64	8	8	64	4	32	8	1	Solt	Dél-Alföld	húshasznú	növendék	>501
112.	Staphylococcus aureus	légúti	101/G/2021	8	2	8	4	64	64	64	32	8	64	4	32	8	16	Solt	Dél-Alföld	húshasznú	felnőtt	>501
113.	Staphylococcus aureus	légúti	70/G/2021	1	1	8	0.25	64	64	4	8	8	16	8	16	8	2	Harta	Dél-Alföld	húshasznú	növendék	>501
114.	Staphylococcus aureus	kloáka	9/G/2021	2	0.5	32	4	64	64	2	16	4	64	16	8	8	32	Soltvadkert-Állampuszta	Dél-Alföld	díszgalamb	növendék	51-100
115.	Staphylococcus aureus	légúti	87/G/2021	1	0.5	4	0.125	64	64	8	8	2	2	32	8	8	4	Soltvadkert-Állampuszta	Dél-Alföld	húshasznú	felnőtt	>501
116.	Staphylococcus aureus	kloáka	161/G/2021	1	0.5	16	0.125	64	64	4	16	128	64	128	4	8	1	Budapest	Közép-Magyarország	postagalamb	tenyész	101-500
117.	Staphylococcus aureus	légúti	479/G/2021	0.25	0.25	32	0.125	64	64	16	16	128	16	2	32	16	4	Hódmezővásárhely	Dél-Alföld	díszgalamb	növendék	51-100
118.	Staphylococcus aureus	légúti	109/G/2021	4	0.25	32	2	64	64	64	8	128	64	4	32	16	4	Solt	Dél-Alföld	húshasznú	növendék	>501
220.	Staphylococcus aureus	légúti	179/G/2021	0.5	2	2	4	8	64	16	4	128	32	128	1	16	8	Budapest	Közép-Magyarország	postagalamb	tenyész	101-500
221.	Staphylococcus aureus	légúti	263/G/2021	0.5	2	4	4	8	64	8	8	2	1	2	16	4	2	Újhatvan	Észak-Magyarország	postagalamb	növendék	101-500
222.	Staphylococcus aureus	légúti	265/G/2021	0.125	0.03	1	8	8	64	4	4	128	32	128	32	4	1	Újhatvan	Észak-Magyarország	postagalamb	növendék	101-500
223.	Staphylococcus aureus	légúti	646/G/2022	0.5	2	16	8	64	64	32	16	0.25	128	32	32	2	8	Aba	Közép-Dunántúl	postagalamb	tenyész	51-100
224.	Staphylococcus aureus	légúti	647/G/2022	8	4	8	32	8	64	16	32	128	1	128	32	2	16	Aba	Közép-Dunántúl	postagalamb	tenyész	51-100
225.	Staphylococcus aureus	légúti	634/G/2022	16	4	4	4	16	64	16	32	128	0.5	128	32	2	16	Aba	Közép-Dunántúl	postagalamb	felnőtt	51-100
226.	Staphylococcus aureus	légúti	655/G/2022	16	4	4	4	32	64	16	32	128	1	128	32	4	8	Aba	Közép-Dunántúl	postagalamb	növendék	51-100
227.	Staphylococcus aureus	légúti	649/G/2022	0.25	2	4	4	32	32	16	8	128	1	128	32	2	8	Aba	Közép-Dunántúl	postagalamb	tenyész	51-100
228.	Staphylococcus aureus	légúti	654/G/2022	4	4	4	4	64	64	32	8	128	1	128	16	2	8	Aba	Közép-Dunántúl	postagalamb	növendék	51-100
229.	Staphylococcus aureus	légúti	653/G/2022	16	4	4	32	32	64	32	4	128	0.5	128	32	4	8	Aba	Közép-Dunántúl	postagalamb	növendék	51-100
230.	Staphylococcus aureus	légúti	643/G/2022	8	4	4	0.125	16	64	32	4	128	1	128	32	2	2	Aba	Közép-Dunántúl	postagalamb	tenyész	51-100
231.	Staphylococcus aureus	légúti	635/G/2022	8	4	16	0.03	16	64	16	32	128	0.125	128	32	2	2	Aba	Közép-Dunántúl	postagalamb	felnőtt	51-100
232.	Staphylococcus aureus	légúti	651/G/2022	2	2	4	16	4	64	16	32	128	0.125	128	32	2	8	Aba	Közép-Dunántúl	postagalamb	növendék	51-100
233.	Staphylococcus aureus	légúti	643/G/2022	0.5	1	2	4	64	32	16	16	128	0.125	128	32	2	8	Aba	Közép-Dunántúl	postagalamb	tenyész	51-100
234.	Staphylococcus aureus	légúti	638/G/2022	16	2	2	32	8	64	16	16	128	0.125	128	32	1	4	Aba	Közép-Dunántúl	postagalamb	felnőtt	51-100
235.	Staphylococcus aureus	légúti	641/G/2022	2	2	2	4	4	64	16	16	128	0.125	128	32	1	4	Aba	Közép-Dunántúl	postagalamb	tenyész	51-100
236.	Staphylococcus aureus	légúti	640/G/2022	8	2	2	4	8	64	16	8	128	0.125	128	32	1	4	Aba	Közép-Dunántúl	postagalamb	felnőtt	51-100
237.	Staphylococcus aureus	légúti	633/G/2022	4	2	4	4	4	64	16	8	128	0.125	128	32	1	4	Aba	Közép-Dunántúl	postagalamb	felnőtt	51-100
238.	Staphylococcus aureus	légúti	631/G/2022	2	2	4	0.125	64	64	16	4	128	32	128	32	2	0.5	Aba	Közép-Dunántúl	postagalamb	felnőtt	51-100
239.	Staphylococcus aureus	légúti	639/G/2022	0.5	1	16	0.03	2	64	8	4	128	0.06	128	32	1	2	Aba	Közép-Dunántúl	postagalamb	felnőtt	51-100
240.	Staphylococcus aureus	légúti	632/G/2022	0.125	0.25	4	4	1	64	4	2	128	0.25	128	32	0.25	8	Aba	Közép-Dunántúl	postagalamb	felnőtt	51-100
241.	Staphylococcus aureus	légúti	636/G/2022	0.5	1	4	4	4	64	16	8	128	0.06	128	32	1	4	Aba	Közép-Dunántúl	postagalamb	felnőtt	51-100
242.	Staphylococcus aureus	légúti	637/G/2022	4	1	2	0.125	2	64	16	58	128	0.06	128	32	1	2	Aba	Közép-Dunántúl	postagalamb	felnőtt	51-100
243.	Staphylococcus aureus	légúti	652/G/2022	4	0.5	2	4	4	64	16	8	128	0.06	128	32	1	32	Aba	Közép-Dunántúl	postagalamb	növendék	51-100
244.	Staphylococcus aureus	légúti	650/G/2022	0.125	0.5	2	4	64	64	8	8	128	0.06	128	32	1	4	Aba	Közép-Dunántúl	postagalamb	tenyész	51-100
245.	Staphylococcus aureus	légúti	645/G/2022	1	1	8	0.03	64	64	16	4	128	0.06	128	8	1	2	Aba	Közép-Dunántúl	postagalamb	tenyész	51-100
285.	Staphylococcus aureus	légúti	638/G/2022	64	8	16	0.03	64	64	2	8	128	128	0.5	32	4	8	Aba	Közép-Dunántúl	postagalamb	tenyész	51-100
306.	Staphylococcus aureus	kloáka	255/G/2021	2	4	4	4	64	64	16	16	128	128	128	8	16	32	Újhatvan	Észak-Magyarország	postagalamb	felnőtt	101-500
307.	Staphylococcus aureus	légúti	296/G/2021	64	16	2	0.06	64	64	4	8	128	32	128	32	16	32	Vácduka	Közép-Magyarország	postagalamb	tenyész	51-100
308.	Staphylococcus aureus	kloáka	185/G/2021	0.25	0.5	4	4	64	64	32	8	128	128	128	8	0.5	4	Albertirsa	Közép-Magyarország	díszgalamb	növendék	101-500
309.	Staphylococcus aureus	légúti	256/G/2021	0.5	1	2	0.03	4	64	1	8	128	32	128	32	16	2	Újhatvan	Észak-Magyarország	postagalamb	tenyész	101-500
325.	Staphylococcus aureus	kloáka	1/G/2021	8	8	2	0.06	8	64	8	8	128	128	128	0.06	1	16	Soltvadkert-Állampuszta	Dél-Alföld	húshasznú	fióka	>501
326.	Staphylococcus aureus	kloáka	2/G/2021	0.125	0.25	4	0.03	2	64	0.06	4	2	0.25	8	0.06	1	2	Soltvadkert-Állampuszta	Dél-Alföld	húshasznú	fióka	>501
327.	Staphylococcus aureus	kloáka	490/G/2021	64	16	4	0.125	64	64	16	8	0.5	128	128	4	16	16	Kecskemét	Dél-Alföld	postagalamb	felnőtt	51-100
328.	Staphylococcus aureus	légúti	65/G/2021	0.25	1	4	0.03	3	32	0.06	1	128	16	8	2	2	0.125	Harta	Dél-Alföld	díszgalamb	fióka	51-100
329.	Staphylococcus aureus	légúti	169/G/2021	64	16	32	1	64	64	16	8	128	128	128	32	16	16	Budapest	Közép-Magyarország	postagalamb	felnőtt	101-500
330.	Staphylococcus aureus	kloáka	53/G/2021	8	8	0.06	0.06	32	32	8	32	128	128	128	0.06	16	16	Soltvadkert-Állampuszta	Dél-Alföld	húshasznú	növendék	>501
331.	Staphylococcus aureus	kloáka	57/G/2021	8	8	0.06	0.25	64	32	32	16	128	128	128	32	0.25	16	Soltvadkert-Állampuszta	Dél-Alföld	húshasznú	növendék	>501
332.	Staphylococcus aureus	kloáka	48/G/2021	64	16	32	1	64	64	32	16	128	128	128	32	16	16	Soltvadkert-Állampuszta	Dél-Alföld	húshasznú	növendék	>501
333.	Staphylococcus aureus	légúti	90/G/2021	4	4	0.03	0.125	64	64	4	8	128	128	128	0.06	1	16	Harta	Dél-Alföld	díszgalamb	felnőtt	51-100
321.	Staphylococcus delphini	légúti	425/G/2021'	16	8	2	0.06	64	64	16	16	128	128	128	32	32	16	Budapest	Közép-Magyarország
119.	Staphylococcus aureus	kloáka	9/G/2021	64	0.125	32	0.125	64	64	128	16	128	128	128	32	32	16	Soltvadkert-Állampuszta	Dél-Alföld	díszgalamb	növendék	51-100
120.	Staphylococcus aureus	légúti	109/G/2021	16	0.5	8	0.06	64	64	64	8	128	16	4	16	64	16	Solt	Dél-Alföld	húshasznú	növendék	>501
121.	Staphylococcus aureus	légúti	116/G/2021	0.25	0.125	4	0.06	64	64	16	4	128	2	128	32	64	8	Solt	Dél-Alföld	húshasznú	növendék	>501
122.	Staphylococcus aureus	légúti	63/G/2021	8	2	32	4	64	64	128	16	128	128	128	32	128	4	Harta	Dél-Alföld	húshasznú	fióka	>501
123.	Staphylococcus aureus	légúti	103/G/2021	32	2	32	0.25	64	64	128	128	128	128	16	8	128	4	Solt	Dél-Alföld	húshasznú	felnőtt	>501
124.	Staphylococcus aureus	kloáka	165/G/2021	64	1	32	0.06	64	64	128	16	128	128	128	4	256	8	Budapest	Közép-Magyarország	postagalamb	tenyész	101-500
323.	Staphylococcus sciuri	légúti	830/G/2021'	4	8	32	0.06	16	64	32	8	128	128	128	8	1	16	Budapest	Közép-Magyarország
324.	Staphylococcus sciuri	kloáka	131/G/2021'	0.125	0.25	8	0.03	0.25	64	32	2	1	128	128	32	2	8	Budapest	Közép-Magyarország
